# Supplementary material for: Light-Programmable Assemblies of Isotropic Micromotors
Source: Research (Wash D C). 2022 Jul 6;2022:9816562. doi: 10.34133/2022/9816562 (PMC9297725; doi:10.34133/2022/9816562)
Supplement: Supplementary Materials — Fig. S1: the normalized v of the TiO2@Pt MMs in the water and other aqueous media with different ionic species (1 mM), including NaCl, CTAB, and SDS, under UVYZ irradiation. Fig. S2: trajectories of the TiO2@Pt MMs under UVZ irradiation. Fig. S3: numerical simulation of the electric potential (φ) of the EDL of three TiO2@Pt MMs (ζp = −25 mV) residing near a glass substrate (ζw = −85 mV). Fig. S4: time-lapse microscopic images depicting the assembly, annealing, and disassembly of TiO2@Pt MMs in response to UVZ irradiation. Fig. S5: assembly of negatively charged (PS(-)) and positively charged PS microspheres (PS(+)) by the TiO2@Pt MMs under UVZ irradiation. Fig. S6: time-lapse microscopic images depicting the “trimming” of a rectangular colloidal crystal into a circular one under the superimposed irradiation consisting of a global UVXZ (I = 1 W/cm2) and a local circular UVZ (I = 0.3 W/cm2). Movie S1: phototaxis of single TiO2@Pt MMs under UVYZ irradiation. Movie S2: crystallization of swarming TiO2@Pt MMs under UVZ irradiation. Movie S3: crystallization of a small cluster of TiO2@Pt MMs under UVZ irradiation. Movie S4: dilatational phototaxis of swarming TiO2@Pt MMs under UVYZ irradiation. Movie S5: phototaxis of a colloidal crystal of TiO2@Pt MMs under the superimposed UVYZ and UVZ irradiation. Movie S6: dynamic phase transitions of a “phototactic colloidal crystal” by alternatively turning the constituent UV lights of the superimposed irradiation on and off. Movie S7: on-the-fly phase transitions of the “phototactic colloidal crystals” by adjusting the light intensity of the superimposed UV lights. Movie S8: “trimming” an irregular colloidal crystal into a rectangular pattern under the superimposed irradiation consisting of a global UVYZ and a local rectangular UVZ. Movie S9: “trimming” a large rectangular colloidal crystal into a circular one under the superimposed irradiation consisting of a global UVXZ and a local circular UVZ. [file 9816562.f1.zip]

Archive with 10 entries (10 files):
- Che-Supplementary Materials.docx
- Movie S1.avi
- Movie S2.avi
- Movie S3.avi
- Movie S4.avi
- Movie S5.avi
- Movie S6.avi
- Movie S7.avi
- Movie S8.avi
- Movie S9.avi
